# Supplementary material for: Single-nucleus RNA sequencing reveals the specific molecular signatures of myeloid cells responding to brain injury after microglial replacement
Source: Front Immunol. 2025 Jul 24;16:1625673. doi: 10.3389/fimmu.2025.1625673 (PMC12328185; doi:10.3389/fimmu.2025.1625673)
Supplement: Supplementary file 4 [file Table4.xlsx]

## Sheet: Sheet1
Figure 4F
Group1	Group2	Ccl2	Hist1h2ap	Stmn1	Tuba1b	Tubb5
Con−MG	ICH−MG	p-value < 2.2e-16	p-value < 2.2e-16	p-value < 2.2e-16	p-value < 2.2e-16	p-value < 2.2e-16
Con−MG	Con−MoMa	p-value < 2.2e-16	p-value = 1.628e-12	p-value < 2.2e-16	p-value < 2.2e-16	p-value < 2.2e-16
Con−MG	ICH−MoMa	p-value < 2.2e-16	p-value = 0.01585	p-value < 2.2e-16	p-value = 4.778e-06	p-value < 2.2e-16
ICH−MG	Con−MoMa	p-value < 2.2e-16	p-value < 2.2e-16	p-value < 2.2e-16	p-value < 2.2e-16	p-value < 2.2e-16
ICH−MG	ICH−MoMa	p-value < 2.2e-16	p-value < 2.2e-16	p-value < 2.2e-16	p-value < 2.2e-16	p-value < 2.2e-16
Con−MoMa	ICH−MoMa	p-value < 2.2e-16	p-value = 6.752e-13	p-value = 1.651e-08	p-value < 2.2e-16	p-value < 2.2e-16
Figure 4G
Group1	Group2	Apoe	C1qb	Ftl1	Ifitm1	Ifitm2
Con−MG	ICH−MG	p-value < 2.2e-16	p-value < 2.2e-16	p-value < 2.2e-16	p-value = 2.1e-09	p-value < 2.2e-16
Con−MG	Con−MoMa	p-value < 2.2e-16	p-value < 2.2e-16	p-value < 2.2e-16	p-value < 2.2e-16	p-value < 2.2e-16
Con−MG	ICH−MoMa	p-value = 0.002772	p-value < 2.2e-16	p-value < 2.2e-16	p-value < 2.2e-16	p-value < 2.2e-16
ICH−MG	Con−MoMa	p-value < 2.2e-16	p-value < 2.2e-16	p-value < 2.2e-16	p-value < 2.2e-16	p-value < 2.2e-16
ICH−MG	ICH−MoMa	p-value < 2.2e-16	p-value < 2.2e-16	p-value < 2.2e-16	p-value < 2.2e-16	p-value < 2.2e-16
Con−MoMa	ICH−MoMa	p-value < 2.2e-16	p-value < 2.2e-16	p-value < 2.2e-16	p-value < 2.2e-16	p-value < 2.2e-16
